# Supplementary material for: Substitution of manure for chemical fertilizer affects soil microbial community diversity, structure and function in greenhouse vegetable production systems
Source: PLoS One. 2020 Feb 21;15(2):e0214041. doi: 10.1371/journal.pone.0214041 (PMC7034837; doi:10.1371/journal.pone.0214041)
Supplement: S1 Data — (XLSX) [file pone.0214041.s003.xlsx]

## Sheet: Table 4
Changes in soil physicochemical characteristics under different fertilization treatments
	pH			Mean	S.D.
No N	8.54	8.51	8.49	8.51333	0.0251661	a
4/4CN	8.3	8.3	8.34	8.31333	0.023094	b
3/4CN+1/4MN	8.44	8.53	8.55	8.50667	0.0585947	a
2/4CN+2/4MN	8.51	8.48	8.51	8.5	0.0173205	a
1/4CN+3/4MN	8.57	8.55	8.51	8.54333	0.0305505	a
	EC（ms）			Mean	S.D.
No N	0.434667	0.434667	0.444233	0.437855	0.00552308	b
4/4CN	0.49595	0.488178	0.481003	0.488377	0.00747563	a
3/4CN+1/4MN	0.375774	0.404772	0.374878	0.385141	0.0170066	d
2/4CN+2/4MN	0.378465	0.40537	0.387134	0.390323	0.0137331	cd
1/4CN+3/4MN	0.404473	0.410452	0.405968	0.406964	0.00311152	c
	BD			Mean	S.D.
No N	1.3326	1.28175	1.2785	1.29762	0.03034	ab
4/4CN	1.3595	1.2864	1.31485	1.32025	0.036848	a
3/4CN+1/4MN	1.3421	1.27285	1.27435	1.29643	0.0395556	ab
2/4CN+2/4MN	1.2825	1.20755	1.21735	1.2358	0.0407391	bc
1/4CN+3/4MN	1.19325	1.19125	1.2546	1.21303	0.0360117	c
	SOC g/kg			Mean	S.D.
No N	12.9237	12.7988	12.7255	12.816	0.100216	e
4/4CN	13.2716	13.5206	12.9675	13.2532	0.276966	d
3/4CN+1/4MN	15.2081	15.6366	14.8782	15.2409	0.380252	c
2/4CN+2/4MN	17.6958	17.6078	17.5274	17.6103	0.0842115	b
1/4CN+3/4MN	20.0695	19.9721	19.9183	19.9866	0.0766447	a
	NO3-N			Mean	S.D.
No N	17.5921	12.1503	10.9231	13.5552	3.54952	d
4/4CN	19.7411	21.8826	24.0241	21.8826	2.14152	c
3/4CN+1/4MN	22.4868	26.5612	26.1029	25.0503	2.23186	bc
2/4CN+2/4MN	25.42	28.9714	30.911	28.4341	2.78463	ab
1/4CN+3/4MN	30.1178	28.4755	33.8028	30.7987	2.72813	a
	NH4-N			Mean	S.D.
No N	5.34	5.13858	4.36612	4.94823	0.514084	b
4/4CN	5.65968	5.45147	5.82	5.64372	0.184783	ab
3/4CN+1/4MN	6.14	6.58277	5.74916	6.15731	0.417075	a
2/4CN+2/4MN	6.65	7.03291	6.09134	6.59142	0.47351	a
1/4CN+3/4MN	7.58663	6.31231	5.73986	6.54627	0.94535	a
	AP			Mean	S.D.
No N	124.588	126.608	128.338	126.512	1.87687	c
4/4CN	119.435	127.438	110.742	119.205	8.35071	d
3/4CN+1/4MN	129.122	129.782	124.005	127.636	3.1619	c
2/4CN+2/4MN	143.972	133.695	136.422	138.029	5.32364	b
1/4CN+3/4MN	172.542	164.445	163.258	166.748	5.05214	a
	AK			Mean	S.D.
No N	514.3	530.1	582.5	542.3	35.6993	a
4/4CN	520.6	557.4	520.3	532.767	21.3336	ab
3/4CN+1/4MN	495.7	503.6	500.1	499.8	3.95854	bc
2/4CN+2/4MN	478.6	453.7	464.1	465.467	12.5061	cd
1/4CN+3/4MN	436.1	471	440.8	449.3	18.9391	d

## Sheet: Table5
Changes in the geometric mean of the assayed enzyme activities (Gmea), hydrolase (GH) and oxidase (GOR) under different ferritization treatments.
	Gmea			Mean	S.D.
No N	4.56149	5.12631	4.81069	4.83283	0.283059	c
4/4CN	5.7579	5.00643	4.9538	5.23938	0.449822	c
3/4CN+1/4MN	6.40364	5.544	6.56953	6.17239	0.550486	b
2/4CN+2/4MN	7.01309	6.88672	6.90684	6.93555	0.0679023	b
1/4CN+3/4MN	9.22219	8.10346	8.07563	8.4671	0.654081	a
	GH			Mean	S.D.
No N	5.53861	6.59528	6.09572	6.07654	0.528596	c
4/4CN	7.88209	6.43293	6.55023	6.95508	0.80495	c
3/4CN+1/4MN	8.88569	7.48422	9.47966	8.61652	1.02459	b
2/4CN+2/4MN	10.0936	9.87641	10.1279	10.0326	0.136375	b
1/4CN+3/4MN	15.0273	12.5877	12.7311	13.4487	1.36895	a
	GOR			Mean	S.D.
No N	2.80783	2.73044	2.66172	2.73333	0.0730967	a
4/4CN	2.62615	2.67502	2.46401	2.5884	0.110455	a
3/4CN+1/4MN	2.82337	2.61828	2.62657	2.6894	0.11609	a
2/4CN+2/4MN	2.82207	2.79606	2.65266	2.75693	0.0912342	a
1/4CN+3/4MN	2.72095	2.69452	2.58793	2.6678	0.0704219	a
	GH/GOR			Mean	S.D.
No N	1.97256	2.41547	2.29014	2.22606	0.228301	d
4/4CN	3.00138	2.40481	2.65836	2.68818	0.2994	cd
3/4CN+1/4MN	3.1472	2.85845	3.60915	3.20493	0.378663	bc
2/4CN+2/4MN	3.57666	3.53226	3.81801	3.64231	0.153773	b
1/4CN+3/4MN	5.52279	4.6716	4.91942	5.03794	0.437797	a

## Sheet: Table 6
Changes in soil microbial PLFA and enzyme diversity under different fertilization treatments.
	H′E			Mean	S.D.
No N	1.81768	1.85466	1.84137	1.8379	0.0187339	d
4/4CN	1.90036	1.86423	1.8709	1.87849	0.0192243	c
3/4CN+1/4MN	1.91355	1.89035	1.92164	1.90851	0.0162433	b
2/4CN+2/4MN	1.92826	1.92234	1.92549	1.92536	0.00296057	ab
1/4CN+3/4MN	1.94516	1.94301	1.94367	1.94394	0.00110079	a
	H′M			Mean	S.D.
No N	3.14277	3.154	3.13155	3.14277	0.0112217	c
4/4CN	3.16098	3.1543	3.1191	3.14479	0.0224999	c
3/4CN+1/4MN	3.17208	3.15998	3.12116	3.15107	0.0266017	c
2/4CN+2/4MN	3.20391	3.19633	3.16364	3.18796	0.0213997	b
1/4CN+3/4MN	3.26026	3.26229	3.25823	3.26026	0.00202741	a
	SR			Mean	S.D.
No N	10.413	10.4761	10.276	10.3884	0.102261	b
4/4CN	9.59684	9.78636	10.359	9.91408	0.396816	b
3/4CN+1/4MN	10.0334	10.8134	10.3641	10.4037	0.391536	b
2/4CN+2/4MN	11.5162	11.583	11.7436	11.6143	0.116876	a
1/4CN+3/4MN	11.4707	10.8991	12.0423	11.4707	0.571584	a
	J			Mean	S.D.
No N	0.846519	0.855001	0.832594	0.844705	0.0113132	a
4/4CN	0.835313	0.828625	0.814676	0.826205	0.0105294	b
3/4CN+1/4MN	0.823884	0.807761	0.81066	0.814102	0.00859534	bc
2/4CN+2/4MN	0.799512	0.794051	0.78593	0.793164	0.00683451	d
1/4CN+3/4MN	0.804853	0.81408	0.795789	0.804907	0.00914554	cd

## Sheet: Table S1
	Celery	2009		Mean	S.D.
No N	116.7	117.4	116	116.7	0.7	c
4/4CN	116.7	121.2	120.8	119.567	2.49065	ab
3/4CN+1/4MN	121.5	120.5	123.3	121.767	1.41892	a
2/4CN+2/4MN	119.1	120.1	119.8	119.667	0.51316	ab
1/4CN+3/4MN	119.1	121.9	118.4	119.8	1.85203	a
	Tomato	2010		Mean	S.D.
No N	87.218	89.641	88.486	88.4483	1.21194	c
4/4CN	94.345	93.725	98.233	95.4343	2.44346	b
3/4CN+1/4MN	102.036	100.592	99.212	100.613	1.41212	a
2/4CN+2/4MN	97.127	98.796	99.359	98.4273	1.16077	ab
1/4CN+3/4MN	96.261	93.796	97.423	95.8267	1.8521	b
	Celery	2010		Mean	S.D.
No N	140.632	135.076	138.201	137.97	2.78521	c
4/4CN	143.931	144.625	143.41	143.989	0.609549	b
3/4CN+1/4MN	153.827	151.049	149.313	151.396	2.27696	a
2/4CN+2/4MN	145.841	144.973	144.278	145.031	0.783094	b
1/4CN+3/4MN	146.535	145.493	147.577	146.535	1.042	b
	Tomato	2011		Mean	S.D.
No N	99.65	98.96	98.44	99.0167	0.606987	c
4/4CN	106.6	108.85	106.77	107.407	1.25285	b
3/4CN+1/4MN	115.97	114.06	114.24	114.757	1.05462	a
2/4CN+2/4MN	108.85	107.64	110.42	108.97	1.39388	b
1/4CN+3/4MN	107.29	105.56	107.99	106.947	1.25085	b
	Celery	2011		Mean	S.D.
No N	107.99	109.03	111.46	109.493	1.7808	c
4/4CN	123.26	123.96	125	124.073	0.875519	b
3/4CN+1/4MN	133.68	134.38	131.25	133.103	1.64275	a
2/4CN+2/4MN	118.75	125.69	131.94	125.46	6.59801	b
1/4CN+3/4MN	118.4	123.61	125.69	122.567	3.75532	b
	Tomato	2012		Mean	S.D.
No N	72.2	73.1	70.49	71.93	1.32578	c
4/4CN	91.13	88.71	95.46	91.7667	3.41974	b
3/4CN+1/4MN	100.39	99.89	101.7	100.66	0.934719	a
2/4CN+2/4MN	96.67	98.28	96.87	97.2733	0.877515	a
1/4CN+3/4MN	99.49	98.88	100.29	99.5533	0.70713	a
	Celery	2012		Mean	S.D.
No N	112.5	111.11	113.54	112.383	1.21919	c
4/4CN	124.306	121.528	125	123.611	1.83733	b
3/4CN+1/4MN	126.736	127.778	124.306	126.273	1.78181	ab
2/4CN+2/4MN	127.778	128.472	126.736	127.662	0.873823	ab
1/4CN+3/4MN	126.514	133.556	129.861	129.977	3.52226	a
	Tomato	2013		Mean	S.D.
No N	76.04	74.11	78.6	76.25	2.25235	e
4/4CN	83.26	82.71	84.31	83.4267	0.812917	d
3/4CN+1/4MN	86.67	87.22	87.99	87.2933	0.663049	c
2/4CN+2/4MN	96.18	96.6	93.96	95.58	1.41859	b
1/4CN+3/4MN	104.36	100.29	102.5	102.383	2.03751	a
	Celery	2013		Mean	S.D.
No N	90.35	96.94	92.43	93.24	3.36884	c
4/4CN	101.39	104.17	104.86	103.473	1.83691	b
3/4CN+1/4MN	108.68	105.58	105.15	106.47	1.92595	ab
2/4CN+2/4MN	105.56	109.03	107.99	107.527	1.7808	ab
1/4CN+3/4MN	107.67	112.36	108.97	109.667	2.42137	a
	Tomato	2014		Mean	S.D.
No N	73.33	78.68	74.72	75.5767	2.77597	d
4/4CN	88.89	85.28	86.11	86.76	1.89074	c
3/4CN+1/4MN	89.51	91.6	90.69	90.6	1.0479	bc
2/4CN+2/4MN	97.85	95.54	90.56	94.65	3.7256	ab
1/4CN+3/4MN	103.61	100.21	94.93	99.5833	4.3738	a
	Celery	2014		Mean	S.D.
No N	90.97	85.19	89.93	88.6967	3.08106	c
4/4CN	97.92	98.61	93.22	96.5833	2.93309	b
3/4CN+1/4MN	101.04	100.35	97.57	99.6533	1.83691	b
2/4CN+2/4MN	102.43	98.26	103.82	101.503	2.89352	b
1/4CN+3/4MN	110.76	109.03	106.33	108.707	2.23263	a
	Tomato	2015		Mean	S.D.
No N	73.33	70.68	77.72	73.91	3.55566	d
4/4CN	83.89	85.28	86.11	85.0933	1.12171	c
3/4CN+1/4MN	89.51	91.6	90.69	90.6	1.0479	bc
2/4CN+2/4MN	87.85	98.54	96.56	94.3167	5.68713	ab
1/4CN+3/4MN	93.61	105.21	104.93	101.25	6.61792	a
	Celery	2015		Mean	S.D.
No N	90.63	93.75	92.36	92.2467	1.56308	c
4/4CN	93.97	92.36	90.01	92.1133	1.99149	c
3/4CN+1/4MN	96.18	92.14	94.79	94.37	2.05249	bc
2/4CN+2/4MN	95.67	94.67	98.88	96.4067	2.19955	ab
1/4CN+3/4MN	97.92	100.69	98.96	99.19	1.39925	a
	Tomato	2016		Mean	S.D.
No N	61.11	61.94	65.9	62.9833	2.55977	c
4/4CN	68.61	68.75	84.13	73.83	8.92034	bc
3/4CN+1/4MN	73.26	73.68	88.96	78.6333	8.94562	ab
2/4CN+2/4MN	76.47	80.4	90.47	82.4467	7.22092	ab
1/4CN+3/4MN	87.78	87.22	95.47	90.1567	4.60999	a
	Celery	2016		Mean	S.D.
No N	82.01	90.19	80.07	84.09	5.37107	c
4/4CN	89.86	90	97.29	92.3833	4.24987	bc
3/4CN+1/4MN	96.46	92.01	103.06	97.1767	5.55975	b
2/4CN+2/4MN	99.65	98.61	104.86	101.04	3.34884	ab
1/4CN+3/4MN	109.72	100.42	110.46	106.867	5.59522	a
	Tomato	2017		Mean	S.D.
No N	70.65	76.81	79.9	75.7867	4.70914	c
4/4CN	77.36	85.35	86.74	83.15	5.06222	bc
3/4CN+1/4MN	81.01	90.78	90.46	87.4167	5.55064	ab
2/4CN+2/4MN	86.4	95.58	91.25	91.0767	4.59245	ab
1/4CN+3/4MN	94.93	97.38	90.33	94.2133	3.57922	a

## Sheet: Fig. 1
Changes in MBC, MBN, MBC/MBN and MQ under different fertilization treatments
	MBC-mg/kg			Mean	S.D.
No N	186.009	216.836	197.422	200.089	15.5856	e
4/4CN	220.227	231.095	254.307	235.21	17.4084	d
3/4CN+1/4MN	304.054	300.364	290.157	298.192	7.19857	c
2/4CN+2/4MN	318.736	331.955	330.892	327.194	7.34434	b
1/4CN+3/4MN	347.568	370.937	379.443	365.982	16.5051	a
	MBN			Mean	S.D.
No N	20.2121	21.8076	21.0098	21.0098	0.797764	c
4/4CN	21.0975	23.0657	25.7168	23.2933	2.318	c
3/4CN+1/4MN	43.4916	40.3632	37.6929	40.5159	2.90238	b
2/4CN+2/4MN	42.0689	46.9523	46.653	45.2247	2.73713	b
1/4CN+3/4MN	49.638	51.42	57.4277	52.8286	4.08138	a
	MBC/MBN			Mean	S.D.
No N	9.20286	9.94313	9.39667	9.51422	0.383883	b
4/4CN	10.4385	10.019	9.88876	10.1154	0.28728	a
3/4CN+1/4MN	6.9911	7.44153	7.69794	7.37686	0.357828	c
2/4CN+2/4MN	7.57652	7.07004	7.09262	7.24639	0.286121	c
1/4CN+3/4MN	7.00204	7.21386	6.60732	6.94108	0.307833	c
	MQ			Mean	S.D.
No N	1.43928	1.69419	1.55139	1.56162	0.127762	c
4/4CN	1.65939	1.70921	1.9611	1.77657	0.161741	b
3/4CN+1/4MN	1.99929	1.92091	1.95022	1.95681	0.0396057	a
2/4CN+2/4MN	1.8012	1.88528	1.88785	1.85811	0.0493038	ab
1/4CN+3/4MN	1.73182	1.85727	1.905	1.83136	0.0894491	ab

## Sheet: Fig. 2
Changes in soil extracellular enzyme activities under different fertilization treatments
	BG			Mean	S.D.
No N	20.0363	23.3496	24.0071	22.4643	2.1283	c
4/4CN	29.1013	24.3188	24.0815	25.8339	2.83215	bc
3/4CN+1/4MN	29.7827	23.4544	29.6525	27.6298	3.61664	bc
2/4CN+2/4MN	31.8294	33.261	30.5141	31.8681	1.3739	b
1/4CN+3/4MN	48.2101	37.0691	36.7962	40.6918	6.51245	a
	CBH			Mean	S.D.
No N	2.34929	3.30077	2.27285	2.64097	0.572683	d
4/4CN	4.0724	2.65181	3.01092	3.24504	0.738667	cd
3/4CN+1/4MN	4.4208	3.12162	5.3315	4.2913	1.11062	c
2/4CN+2/4MN	5.63735	5.76556	6.34782	5.91691	0.378646	b
1/4CN+3/4MN	8.53137	7.33688	7.6153	7.82785	0.624969	a
	NAG			Mean	S.D.
No N	1.66777	1.70594	1.85298	1.74223	0.0977959	c
4/4CN	2.93358	2.46081	1.90576	2.43338	0.514456	c
3/4CN+1/4MN	4.29068	3.0961	3.71162	3.69947	0.597383	b
2/4CN+2/4MN	4.75754	3.88803	3.76093	4.1355	0.542436	b
1/4CN+3/4MN	8.02228	6.26284	6.4118	6.89897	0.975659	a
	BX			Mean	S.D.
No N	7.5559	9.43206	8.64811	8.54535	0.942289	c
4/4CN	8.05609	7.88433	8.68075	8.20706	0.419123	c
3/4CN+1/4MN	8.82486	9.92586	10.3249	9.69188	0.776915	bc
2/4CN+2/4MN	10.3096	10.1346	11.8929	10.779	0.96861	b
1/4CN+3/4MN	15.494	13.1398	13.8427	14.1588	1.20847	a
	AG			Mean	S.D.
No N	8.78678	10.0624	9.62552	9.49156	0.648266	d
4/4CN	10.8623	8.80473	10.0525	9.90652	1.03653	cd
3/4CN+1/4MN	11.1111	10.4363	12.6358	11.3944	1.12679	bc
2/4CN+2/4MN	11.9043	12.4361	12.2995	12.2133	0.276188	b
1/4CN+3/4MN	14.9893	14.1204	13.4475	14.1857	0.772974	a
	PHO			Mean	S.D.
No N	2.82836	2.69353	2.79598	2.77262	0.0703863	a
4/4CN	2.55446	2.51505	2.36869	2.4794	0.0978821	b
3/4CN+1/4MN	2.67465	2.65163	2.63194	2.65274	0.0213736	a
2/4CN+2/4MN	2.8557	2.75987	2.69974	2.77177	0.0786569	a
1/4CN+3/4MN	2.78774	2.58736	2.67636	2.68382	0.1004	a
	PER			Mean	S.D.
No N	2.78744	2.76786	2.53391	2.6964	0.141063	a
4/4CN	2.69986	2.84517	2.56318	2.70273	0.141017	a
3/4CN+1/4MN	2.98036	2.58534	2.6212	2.72897	0.218447	a
2/4CN+2/4MN	2.78884	2.83272	2.60639	2.74265	0.120026	a
1/4CN+3/4MN	2.65577	2.80612	2.50242	2.65477	0.15185	a

## Sheet: Fig. 3
Principal component analysis (PCA) of soil extracellular enzyme activities profiles (a), and loading values for individual soil extracellular enzyme activities (b) from different fertilizer treatments.
	BG	CBH	NAG	BX	AG	PPO	PER	Gmea	GH	GOR	GH/GOR
No N	20.0363	2.34929	1.66777	7.5559	8.78678	2.82836	2.78744	4.56149	5.53861	2.80783	1.97256
4/4CN	29.1013	4.0724	2.93358	8.05609	10.8623	2.55446	2.69986	5.7579	7.88209	2.62615	3.00138
3/4CN+1/4MN	29.7827	4.4208	4.29068	8.82486	11.1111	2.67465	2.98036	6.40364	8.88569	2.82337	3.1472
2/4CN+2/4MN	31.8294	5.63735	4.75754	10.3096	11.9043	2.8557	2.78884	7.01309	10.0936	2.82207	3.57666
1/4CN+3/4MN	48.2101	8.53137	8.02228	15.494	14.9893	2.78774	2.65577	9.22219	15.0273	2.72095	5.52279
No N	23.3496	3.30077	1.70594	9.43206	10.0624	2.69353	2.76786	5.12631	6.59528	2.73044	2.41547
4/4CN	24.3188	2.65181	2.46081	7.88433	8.80473	2.51505	2.84517	5.00643	6.43293	2.67502	2.40481
3/4CN+1/4MN	23.4544	3.12162	3.0961	9.92586	10.4363	2.65163	2.58534	5.544	7.48422	2.61828	2.85845
2/4CN+2/4MN	33.261	5.76556	3.88803	10.1346	12.4361	2.75987	2.83272	6.88672	9.87641	2.79606	3.53226
1/4CN+3/4MN	37.0691	7.33688	6.26284	13.1398	14.1204	2.58736	2.80612	8.10346	12.5877	2.69452	4.6716
No N	24.0071	2.27285	1.85298	8.64811	9.62552	2.79598	2.53391	4.81069	6.09572	2.66172	2.29014
4/4CN	24.0815	3.01092	1.90576	8.68075	10.0525	2.36869	2.56318	4.9538	6.55023	2.46401	2.65836
3/4CN+1/4MN	29.6525	5.3315	3.71162	10.3249	12.6358	2.63194	2.6212	6.56953	9.47966	2.62657	3.60915
2/4CN+2/4MN	30.5141	6.34782	3.76093	11.8929	12.2995	2.69974	2.60639	6.90684	10.1279	2.65266	3.81801
1/4CN+3/4MN	36.7962	7.6153	6.4118	13.8427	13.4475	2.67636	2.50242	8.07563	12.7311	2.58793	4.91942

## Sheet: Fig. 4
Changes in concentrations (nmol g-1 soil) of total PLFAs and microbial subgroups of PLFAs and associated ratios under different fertilization treatments.
	Total PLFAs			Mean	S.D.
No N	54.1414	48.4646	42.7887	48.4649	5.67633	c
4/4CN	52.3922	55.616	47.9256	51.9779	3.8619	c
3/4CN+1/4MN	72.017	73.3449	63.2798	69.5472	5.4682	b
2/4CN+2/4MN	80.7171	76.8805	70.9477	76.1818	4.92206	ab
1/4CN+3/4MN	86.454	82.5597	72.8902	80.6346	6.9838	a
	B			Mean	S.D.
No N	28.4878	25.4168	22.3465	25.417	3.07064	c
4/4CN	27.9464	29.5496	25.6806	27.7255	1.9439	c
3/4CN+1/4MN	36.5495	37.8301	33.344	35.9079	2.31086	b
2/4CN+2/4MN	41.2765	38.3805	34.3448	38.0006	3.48142	ab
1/4CN+3/4MN	46.5172	43.0253	37.904	42.4822	4.33219	a
	F			Mean	S.D.
No N	7.03248	6.47187	5.91134	6.4719	0.560568	c
4/4CN	7.14938	7.42103	6.70811	7.09284	0.359806	c
3/4CN+1/4MN	10.7786	10.3765	9.07086	10.0753	0.892806	b
2/4CN+2/4MN	11.1933	11.7905	9.552	10.8453	1.15912	ab
1/4CN+3/4MN	12.9008	13.0862	10.91	12.299	1.20647	a
	F/B			Mean	S.D.
No N	0.24686	0.254629	0.264531	0.25534	0.00885724	b
4/4CN	0.255825	0.251138	0.261213	0.256059	0.00504137	b
3/4CN+1/4MN	0.294904	0.274292	0.272039	0.280411	0.0126011	a
2/4CN+2/4MN	0.271178	0.307201	0.27812	0.2855	0.0191115	a
1/4CN+3/4MN	0.277334	0.30415	0.287832	0.289772	0.0135128	a
	G+			Mean	S.D.
No N	10.5995	9.81928	9.0393	9.81937	0.780109	c
4/4CN	9.35257	10.0399	8.44363	9.27869	0.800681	c
3/4CN+1/4MN	12.0216	12.6425	11.5649	12.0763	0.540922	b
2/4CN+2/4MN	14.1817	12.8731	12.095	13.0499	1.05454	b
1/4CN+3/4MN	17.1238	16.1806	14.417	15.9071	1.37401	a
	G-			Mean	S.D.
No N	17.1079	14.9514	12.7952	14.9515	2.15637	b
4/4CN	17.8596	18.7636	16.5319	17.7184	1.12253	b
3/4CN+1/4MN	23.288	24.1013	20.9798	22.7897	1.61934	a
2/4CN+2/4MN	25.9747	24.4159	21.2986	23.8964	2.38095	a
1/4CN+3/4MN	28.1008	25.4828	22.4189	25.3342	2.84388	a
	G+/G-			Mean	S.D.
No N	0.619567	0.656745	0.706461	0.660924	0.0435972	a
4/4CN	0.523672	0.535071	0.510747	0.523163	0.0121701	b
3/4CN+1/4MN	0.516215	0.524558	0.551239	0.53067	0.0182944	b
2/4CN+2/4MN	0.54598	0.527242	0.567875	0.547032	0.0203369	b
1/4CN+3/4MN	0.609372	0.634962	0.643072	0.629135	0.0175894	a
	AMF			Mean	S.D.
No N	1.79296	1.63331	1.47366	1.63331	0.15965	c
4/4CN	1.65954	1.78885	1.49089	1.64643	0.149416	c
3/4CN+1/4MN	2.74772	2.74177	2.43384	2.64111	0.179527	b
2/4CN+2/4MN	3.3336	3.10365	2.59051	3.00925	0.380428	b
1/4CN+3/4MN	3.82496	4.02238	2.98326	3.6102	0.551849	a
	SF			Mean	S.D.
No N	5.23952	4.83856	4.43768	4.83859	0.400918	c
4/4CN	5.48984	5.63217	5.21722	5.44641	0.210856	c
3/4CN+1/4MN	8.03086	7.63471	6.63703	7.4342	0.718226	b
2/4CN+2/4MN	7.85967	8.68686	6.96149	7.83601	0.862932	ab
1/4CN+3/4MN	9.07585	9.06378	7.92673	8.68879	0.659986	a
	AMF/SF			Mean	S.D.
No N	0.3422	0.337562	0.332079	0.33728	0.00506623	cd
4/4CN	0.302293	0.317613	0.285762	0.30189	0.0159293	d
3/4CN+1/4MN	0.342145	0.359119	0.366706	0.35599	0.0125761	bc
2/4CN+2/4MN	0.424139	0.357281	0.372121	0.384514	0.0351098	ab
1/4CN+3/4MN	0.421444	0.443786	0.376354	0.413861	0.0343497	a
	其他微生物			Mean	S.D.
No N	9.0852	8.06199	7.03878	8.06199	1.02321	c
4/4CN	8.97993	9.36087	8.38584	8.90888	0.491387	c
3/4CN+1/4MN	13.5349	14.0086	11.8695	13.1376	1.12351	b
2/4CN+2/4MN	15.8189	15.5645	16.851	16.0781	0.68128	a
1/4CN+3/4MN	13.7268	13.8174	13.0207	13.5216	0.436201	b
	放线菌			Mean	S.D.
No N	9.53591	8.51392	7.49211	8.51398	1.0219	bc
4/4CN	8.3165	9.28455	7.15104	8.2507	1.06828	c
3/4CN+1/4MN	11.1541	11.1297	8.9955	10.4264	1.23929	ab
2/4CN+2/4MN	12.4284	11.145	10.1999	11.2578	1.11854	a
1/4CN+3/4MN	13.3093	12.6307	11.0556	12.3319	1.15621	a
	其他细菌			Mean	S.D.
No N	0.780328	0.64612	0.512	0.646149	0.134164	b
4/4CN	0.734251	0.746055	0.705049	0.728452	0.021109	b
3/4CN+1/4MN	1.23996	1.08625	0.799388	1.04187	0.223613	a
2/4CN+2/4MN	1.12009	1.0915	0.951257	1.05428	0.0903591	a
1/4CN+3/4MN	1.2925	1.36184	1.06815	1.24083	0.153509	a

## Sheet: Fig. 5
Principal component analysis (PCA) of soil phospholipid fatty acids (PLFAs) (a), and loading values for individual PLFAs (b) from different fertilizer treatments
	14:00:00	15:00:00	16:00:00	17:00:00	18:00:00	15:0 anteiso	15:0 iso	16:0 10-methyl	16:0 iso	16:1 w5c	16:1 w7c	16:1 w7c alcohol	16:1 w7c DMA	17:0 10-methyl	17:0 cyclo w7c	17:0 iso	17:0 anteiso	18:0 10-methyl	18:1 w7c	18:1 w7c 10-methyl	18:1 w7c DMA	18:1 w9c	18:2 w6c	19:0 cyclo w7c
No N	2441	3427	78248	5498	23223	23402	38713	84189	18234	20507	34897		5683	5018	14999	20556	20327	19860	61974	6418		44419	15508	71701
4/4CN	3085	3454	80503	4944	19120	21667	34656	73849	16193	18981	53681		4917	4100	13071	17238	17216	17171	63323	5399	549	41873	20917	63329
3/4CN+1/4MN	3813	5436	122463	8746	28529	25900	42530	105152	21968	31427	62042	500	6600	6084	20909	23666	23433	16339	87534	9581		67552	24301	79190
2/4CN+2/4MN	4852	5534	135037	7277	41040	31042	52617	114139	26449	38128	66359		6085	6031	21377	27078	25017	21980	102762	9688		69078	20817	90815
1/4CN+3/4MN	4452	6560	121778	8223	30770	36824	64724	125791	30181	43748	74070	659	7171	6424	27038	33917	30208	20010	106991	10713	2358	84448	19357	92403
No N	2825	3108	68801	4282	20583	22356	37418	75578	16973	18681	28987		4810	4120	12692	18019	17542	17680	57253	5174		41989	13352	62091
4/4CN	2540	3110	82412	5423	22113	21417	33467	80034	17954	20460	55892		5375	4807	13739	20857	21136	21351	63241	6668		48618	15800	69694
3/4CN+1/4MN	3853	5030	123768	7394	32602	28810	46778	106764	21956	31359	63818	895	5921	5375	19991	23978	23077	15157	92391	8325	1805	60943	26379	82513
2/4CN+2/4MN	3368	3971	136002	8513	38649	27827	48046	106999	22370	35498	64687		4874	4983	20750	25680	23313	15489	95038	8702	1829	68781	30575	83377
1/4CN+3/4MN	6500	7173	125054	8403	26483	40053	71830	117899	25459	46006	71445	820	3657	4830	22340	25838	21886	21735	97130	8184	748	71704	31963	87136
No N	3209	2789	59354	3067	17943	21310	36124	66967	15713	16855	23078		3937	3223	10386	15482	14758	15501	52533	3930		39560	11196	52481
4/4CN	3556	3716	76684	4348	15673	21404	35024	65912	14047	17052	50197		4342	3295	12094	13211	12888	12583	61903	4002	1084	34134	25538	55462
3/4CN+1/4MN	3955	3001	111623	6142	20179	27997	46553	88530	17641	27837	56198	400	4466	3310	16440	20870	19212	11046	83834	5064		54924	20987	73554
2/4CN+2/4MN	5089	3936	140385	6944	47259	28874	50683	96291	18737	29629	56692		4853	3814	18583	20736	19306	16556	84529	6473	1202	58762	20860	71271
1/4CN+3/4MN	6280	6257	117533	5960	25111	36160	62351	108868	23502	34121	59054	600	2248	4490	19960	23097	19784	13090	86743	7711	1085	65060	25602	79015

## Sheet: Fig. 6
Changes in soil bacterial physiological stress indices under different fertilization treatments
	cy17:0/16:1ω7c			Mean	S.D.
No N	0.369616	0.375536	0.384453	0.376535	0.007469	a
4/4CN	0.223062	0.224248	0.22175	0.22302	0.00124973	d
3/4CN+1/4MN	0.302407	0.283022	0.269226	0.284885	0.0166687	c
2/4CN+2/4MN	0.295083	0.298299	0.301942	0.298441	0.00343149	bc
1/4CN+3/4MN	0.330134	0.294249	0.322445	0.31561	0.0188938	b
	(i17:0 + i15:0)/(a17:0 + a15:0)			Mean	S.D.
No N	1.35537	1.38947	1.4308	1.39188	0.0377711	bc
4/4CN	1.33462	1.27662	1.4066	1.33928	0.0651134	c
3/4CN+1/4MN	1.34182	1.36366	1.42818	1.37789	0.0449047	bc
2/4CN+2/4MN	1.42163	1.44165	1.48234	1.44854	0.0309355	ab
1/4CN+3/4MN	1.47155	1.57684	1.52738	1.52526	0.0526776	a

[truncated: 2 more sheets: Fig. 7, Sheet6]
